# Supplementary material for: Competing risk events in antimalarial drug trials in uncomplicated Plasmodium falciparum malaria: a WorldWide Antimalarial Resistance Network individual participant data meta-analysis
Source: Malar J. 2019 Jul 5;18:225. doi: 10.1186/s12936-019-2837-4 (PMC6612160; doi:10.1186/s12936-019-2837-4)
Supplement: Supplementary file 2 — Additional file 2. List of studies used. [file 12936_2019_2837_MOESM2_ESM.xlsx]

## Sheet: List of studies used
Trial Number	Author-year	WWARN ID	Treatment	Pubmed ID	Published	Publication Details
1	Abdulla-2008	EDPJN	AL	18926569	Yes	Abdulla S, Sagara I, Borrmann S, D'Alessandro U, GonzÃ¡lez R, Hamel M, Ogutu B, MÃ¥rtensson A, Lyimo J, Maiga H, Sasi P, Nahum A, Bassat Q, Juma E, Otieno L, BjÃ¶rkman A, Beck HP, Andriano K, Cousin M, LefÃ¨vre G, Ubben D, Premji Z. Efficacy and safety of artemether-lumefantrine dispersible tablets compared with crushed commercial tablets in African infants and children with uncomplicated malaria…
2	Achan-2009	JTXEY	AL	19622553	Yes	Achan J, Tibenderana JK, Kyabayinze D, Wabwire Mangen F, Kamya MR, Dorsey G, D'Alessandro U, Rosenthal PJ, Talisuna AO. Effectiveness of quinine versus artemether-lumefantrine for treating uncomplicated falciparum malaria in Ugandan children: randomised trial. BMJ. 2009 Jul 21;339:b2763
3	Adam-2010	HMPBZ	AL, DP	20659392	Yes	Adam I, Salah MT, Eltahir HG, Elhassan AH, Elmardi KA, Malik EM. Dihydroartemisinin-piperaquine versus artemether-lumefantrine, in the treatment of uncomplicated Plasmodium falciparum malaria in central Sudan. Ann Trop Med Parasitol 2010 Jun;104(4):319-26
4	Agrawal-2013	FEKFF	AL,DP	23870627	Yes	Agarwal A, McMorrow M, Onyango P, Otieno K, Odero C, Williamson J, Kariuki S, Kachur SP, Slutsker L, Desai M. A randomized trial of artemether-lumefantrine and dihydroartemisinin-piperaquine in the treatment of uncomplicated malaria among children in western Kenya. Malar. J. 2013;12:254
5	Anvikar-2012	FAJXQ	ASAQ	22458860	Yes	Anvikar AR, Sharma B, Shahi BH, Tyagi PK, Bose TK, Sharma SK, Srivastava P, Srivastava B, Kiechel JR, Dash AP, Valecha N. Artesunate-amodiaquine fixed dose combination for the treatment of Plasmodium falciparum malaria in India. Malar. J. 2012;11:97
6	Arinaitwe-2009	DADPZ	AL, DP	19877969	Yes	Arinaitwe E, Sandison TG, Wanzira H, Kakuru A, Homsy J, Kalamya J, Kamya MR, Vora N, Greenhouse B, Rosenthal PJ, Tappero J, Dorsey G. Artemether-lumefantrine versus dihydroartemisinin-piperaquine for falciparum malaria: a longitudinal, randomized trial in young Ugandan children. Clin Infect Dis. 2009 Dec 1;49(11):1629-37
7	Ashley-2004	EPDUY	DP	15499533	Yes	Ashley EA, Krudsood S, Phaiphun L, Srivilairit S, McGready R, Leowattana W, Hutagalung R, Wilairatana P, Brockman A, Looareesuwan S, Nosten F, White NJ. Randomized, controlled dose-optimization studies of dihydroartemisinin-piperaquine for the treatment of uncomplicated multidrug-resistant falciparum malaria in Thailand. J. Infect. Dis. 2004 Nov 15;190(10):1773-82
8	Ashley-2006	SZRDK	ASMQ	17054744	Yes	Ashley EA, Lwin KM, McGready R, Simon WH, Phaiphun L, Proux S, Wangseang N, Taylor W, Stepniewska K, Nawamaneerat W, Thwai KL, Barends M, Leowattana W, Olliaro P, Singhasivanon P, White NJ, Nosten F. An open label randomized comparison of mefloquine-artesunate as separate tablets vs. a new co-formulated combination for the treatment of uncomplicated multidrug-resistant falciparum malaria in Thail…
9	Awab-2010*	DYFKY	DP	Unpublished	No	A Comparative Study of Artekin With Standard Malarial Treatment Regimes in Afghanistan (NCT00682578).
10	Bassat-2009	JGGNM	AL, DP	19936217	Yes	Bassat Q, Mulenga M, Tinto H, Piola P, Borrmann S, MenÃ©ndez C, Nambozi M, ValÃ©a I, Nabasumba C, Sasi P, Bacchieri A, Corsi M, Ubben D, Talisuna A, D'Alessandro U. Dihydroartemisinin-piperaquine and artemether-lumefantrine for treating uncomplicated malaria in African children: a randomised, non-inferiority trial. PLoS ONE 2009;4(11):e7871
11	Borrmann-2011	QZJGM	AL, DP	22102856	Yes	Borrmann S, Sasi P, Mwai L, Bashraheil M, Abdallah A, Muriithi S, FrÃ¼hauf H, Schaub B, Pfeil J, Peshu J, Hanpithakpong W, Rippert A, Juma E, Tsofa B, Mosobo M, Lowe B, Osier F, Fegan G, LindegÃ¥rdh N, Nzila A, Peshu N, Mackinnon M, Marsh K. Declining responsiveness of Plasmodium falciparum infections to artemisinin-based combination treatments on the Kenyan coast. PLoS ONE 2011;6(11):e26005
12	Bousema-2006	UGPAG	AL	16544256	Yes	Bousema JT, Schneider P, Gouagna LC, Drakeley CJ, Tostmann A, Houben R, Githure JI, Ord R, Sutherland CJ, Omar SA, Sauerwein RW. Moderate effect of artemisinin-based combination therapy on transmission of Plasmodium falciparum. J. Infect. Dis. 2006 Apr 15;193(8):1151-9
13	Bouyou-Akotet-2010	ADXZX	ASMQ	20361381	Yes	Bouyou-Akotet MK, Ramharter M, Ngoungou EB, Mamfoumbi MM, Mihindou MP, Missinou MA, Kurth F, BÃ©lard S, Agnandji ST, Issifou S, Heidecker JL, Trapp S, Kremsner PG, Kombila M. Efficacy and safety of a new pediatric artesunate-mefloquine drug formulation for the treatment of uncomplicated falciparum malaria in Gabon. Wien. Klin. Wochenschr. 2010 Mar;122(5-6):173-8
14	Bukirwa-2006	YGTAH	AL	16871329	Yes	Bukirwa H, Yeka A, Kamya MR, Talisuna A, Banek K, Bakyaita N, Rwakimari JB, Rosenthal PJ, Wabwire-Mangen F, Dorsey G, Staedke SG. Artemisinin combination therapies for treatment of uncomplicated malaria in Uganda. PLoS Clin Trials. 2006 May;1(1):e7
15	Carrara-2009	SFBSG	AL	19234601	Yes	Carrara VI, Zwang J, Ashley EA, Price RN, Stepniewska K, Barends M, Brockman A, Anderson T, McGready R, Phaiphun L, Proux S, van Vugt M, Hutagalung R, Lwin KM, Phyo AP, Preechapornkul P, Imwong M, Pukrittayakamee S, Singhasivanon P, White NJ, Nosten F. Changes in the treatment responses to artesunate-mefloquine on the northwestern border of Thailand during 13 years of continuous deployment. PLoS …
16	Carrasquilla-2012	HCEMT	AL	22232454	Yes	Carrasquilla G, BarÃ³n C, Monsell EM, Cousin M, Walter V, LefÃ¨vre G, Sander O, Fisher LM. Randomized, prospective, three-arm study to confirm the auditory safety and efficacy of artemether-lumefantrine in Colombian patients with uncomplicated Plasmodium falciparum malaria. Am. J. Trop. Med. Hyg. 2012 Jan;86(1):75-83
17	Clark-2010	DBCXT	AL	20689585	Yes	Clark TD, Njama-Meya D, Nzarubara B, Maiteki-Sebuguzi C, Greenhouse B, Staedke SG, Kamya MR, Dorsey G, Rosenthal PJ. Incidence of malaria and efficacy of combination antimalarial therapies over 4 years in an urban cohort of Ugandan children. PLoS One. 2010 Jul 30;5(7):e11759
18	de Wit-2015*	CDTEN	AL, ASAQ	Unpublished	No	Efficacy of Amodiaquine-Artesunate and Artemether-Lumefantrine for the treatment of uncomplicated childhood plasmodium falciparum malaria. MSF catchment area Baraka, South Kivi, DRC
19	Djallé-2014	JFPER	AL, ASAQ	24393479	Yes	DjallÃ© D, Njuimo SP, Manirakiza A, Laganier R, Le Faou A, Rogier C. Efficacy and safety of artemether + lumefantrine, artesunate + sulphamethoxypyrazine-pyrimethamine and artesunate + amodiaquine and sulphadoxine-pyrimethamine + amodiaquine in the treatment of uncomplicated falciparum malaria in Bangui, Central African Republic: a randomized trial. Malar. J. 2014;13:9
20	Espié-2012	QRBRC	AL, ASAQ	22631564	Yes	EspiÃ© E, Lima A, Atua B, Dhorda M, FlÃ©vaud L, Sompwe EM, Palma Urrutia PP, Guerin PJ. Efficacy of fixed-dose combination artesunate-amodiaquine versus artemether-lumefantrine for uncomplicated childhood Plasmodium falciparum malaria in Democratic Republic of Congo: a randomized non-inferiority trial. Malar. J. 2012;11:174
21	Falade-2005	CXJYT	AL	15837358	Yes	Falade C, Makanga M, Premji Z, Ortmann CE, Stockmeyer M, de Palacios PI. Efficacy and safety of artemether-lumefantrine (Coartem) tablets (six-dose regimen) in African infants and children with acute, uncomplicated falciparum malaria. Trans. R. Soc. Trop. Med. Hyg. 2005 Jun;99(6):459-67
22	Faucher-2009	YYDSM	AL, ASAQ	19469703	Yes	Faucher JF, Aubouy A, Adeothy A, Cottrell G, Doritchamou J, Gourmel B, HouzÃ© P, Kossou H, Amedome H, Massougbodji A, Cot M, Deloron P. Comparison of sulfadoxine-pyrimethamine, unsupervised artemether-lumefantrine, and unsupervised artesunate-amodiaquine fixed-dose formulation for uncomplicated plasmodium falciparum malaria in Benin: a randomized effectiveness noninferiority trial. J Infect Dis. …
23	Faye-2007	DTDDU	AL, ASAQ, ASMQ	17570848	Yes	Faye B, Ndiaye JL, Ndiaye D, Dieng Y, Faye O, Gaye O. Efficacy and tolerability of four antimalarial combinations in the treatment of uncomplicated Plasmodium falciparum malaria in Senegal. Malar. J. 2007;6:80
24	Faye-2010a	RNZFN	AL	20214761	Yes	Faye B, Offianan AT, Ndiaye JL, Tine RC, TourÃ© W, Djoman K, Sylla K, Ndiaye PS, Penali L, Gaye O. Efficacy and tolerability of artesunate-amodiaquine (Camoquin plus) versus artemether-lumefantrine (Coartem) against uncomplicated Plasmodium falciparum malaria: multisite trial in Senegal and Ivory Coast. Trop. Med. Int. Health 2010 May;15(5):608-13
25	Faye-2010b	XEKED	AL, ASMQ	20065010	Yes	Faye B, Ndiaye JL, Tine R, Sylla K, Gueye A, LÃ´ AC, Gaye O. A randomized trial of artesunate mefloquine versus artemether lumefantrine for the treatment of uncomplicated Plasmodium falciparum malaria in Senegalese children. Am. J. Trop. Med. Hyg. 2010 Jan;82(1):140-4
26	Gadalla-2011	PCPRC	AL	21896916	Yes	Gadalla NB, Adam I, Elzaki SE, Bashir S, Mukhtar I, Oguike M, Gadalla A, Mansour F, Warhurst D, El-Sayed BB, Sutherland CJ. Increased pfmdr1 copy number and sequence polymorphisms in Plasmodium falciparum isolates from Sudanese malaria patients treated with artemether-lumefantrine. Antimicrob. Agents Chemother. 2011 Nov;55(11):5408-11
27	Grande-2007	FFNAU	DP	17971864	Yes	Grande T, Bernasconi A, Erhart A, Gamboa D, Casapia M, Delgado C, Torres K, Fanello C, Llanos-Cuentas A, D'Alessandro U. A randomised controlled trial to assess the efficacy of dihydroartemisinin-piperaquine for the treatment of uncomplicated falciparum malaria in Peru. PLoS ONE 2007;2(10):e1101
28	Grivoyannis-2009*	RDBXS	AL	Unpublished	Yes	Grivoyannis,A.; Maïga,H.; Niangaly,H.; Traoré,O.B.; Kodio,A.; Traoré,K.; Tolo,Y.; Dembélé,A.; Traoré,A.; Bamadio,A.; Traoré,Z.I.; Sanogo,K.; Sissoko,M.; Sagara,I.; Théra,M.A.; Doumbo,O.K.; Plowe,C.V.; Djimdé,A.A. In vivo Selection of Plasmodium falciparum pfcrt K76 and pfmdr1 N86 alleles by Artemether-Lumefantrine in Mali.
29	Guthmann-2006	YRRSK	AL	16837721	Yes	Guthmann JP, Cohuet S, Rigutto C, Fortes F, Saraiva N, Kiguli J, Kyomuhendo J, Francis M, NoÃ«l F, Mulemba M, Balkan S. High efficacy of two artemisinin-based combinations (artesunate + amodiaquine and artemether + lumefantrine) in Caala, Central Angola. Am J Trop Med Hyg. 2006 Jul;75(1):143-5
30	Haque-2007	KPSGN	AL	17255226	Yes	Haque R, Thriemer K, Wang Z, Sato K, Wagatsuma Y, Salam MA, Akther S, Akter J, Fukuda M, Miller RS, Noedl H. Therapeutic efficacy of artemether-lumefantrine for the treatment of uncomplicated Plasmodium falciparum malaria in Bangladesh. Am. J. Trop. Med. Hyg. 2007 Jan;76(1):39-41
31	Hien-2006*	ZMNBX	DP, ASMQ	Unpublished	No	Vietnam-Dinh Phuoc-Effectiveness Trial: 2002-2006
32	Hwang-2011	XTGNB	AL	21798054	Yes	Hwang J, Alemayehu BH, Hoos D, Melaku Z, Tekleyohannes SG, Teshi T, Birhanu SG, Demeke L, Gobena K, Kassa M, Jima D, Reithinger R, Nettey H, Green M, Malone JL, Kachur SP, Filler S. In vivo efficacy of artemether-lumefantrine against uncomplicated Plasmodium falciparum malaria in Central Ethiopia. Malar. J. 2011;10:209
33	Janssens-2007	CUDNY	DP	17300633	Yes	Janssens B, van Herp M, Goubert L, Chan S, Uong S, Nong S, Socheat D, Brockman A, Ashley EA, Van Damme W. A randomized open study to assess the efficacy and tolerability of dihydroartemisinin-piperaquine for the treatment of uncomplicated falciparum malaria in Cambodia. Trop. Med. Int. Health 2007 Feb;12(2):251-9
34	Jones-2007*	ZHKTN	AL	Unpublished	No	Assessment of the therapeutic efficacy of amodiaquine + artesunate compared to artemether-lumefantrine in the treatment of uncomplicated Plasmodium falciparum malaria among children from 6 to 59 months of age in Monrovia, Republic of Liberia, West Africa
35	Jullien-2010	PFJCR	ASAQ	20368402	Yes	Jullien V, Ogutu B, Juma E, Carn G, Obonyo C, Kiechel JR. Population pharmacokinetics and pharmacodynamic considerations of amodiaquine and desethylamodiaquine in Kenyan adults with uncomplicated malaria receiving artesunate-amodiaquine combination therapy. Antimicrob. Agents Chemother. 2010 Jun;54(6):2611-7
36	Juma-2005*	ACHGC	AL	Unpublished	No	2004-2005-Kenya-Kisumu
37	Juma-2008	PUEKP	AL	19102746	Yes	Juma EA, Obonyo CO, Akhwale WS, Ogutu BR. A randomized, open-label, comparative efficacy trial of artemether-lumefantrine suspension versus artemether-lumefantrine tablets for treatment of uncomplicated Plasmodium falciparum malaria in children in western Kenya. Malar. J. 2008;7:262
38	Kamugisha-2012	FSFKM	AL	22369089	Yes	Kamugisha E, Jing S, Minde M, Kataraihya J, Kongola G, Kironde F, Swedberg G. Efficacy of artemether-lumefantrine in treatment of malaria among under-fives and prevalence of drug resistance markers in Igombe-Mwanza, north-western Tanzania. Malar. J. 2012;11:58
39	Kamya-2007	TDFKY	AL, DP	17525792	Yes	Kamya MR, Yeka A, Bukirwa H, Lugemwa M, Rwakimari JB, Staedke SG, Talisuna AO, Greenhouse B, Nosten F, Rosenthal PJ, Wabwire-Mangen F, Dorsey G. Artemether-lumefantrine versus dihydroartemisinin-piperaquine for treatment of malaria: a randomized trial. PLoS Clin Trials. 2007 May 18;2(5):e20
40	Karema-2006	EDBXP	DP	16766006	Yes	Karema C, Fanello CI, van Overmeir C, van Geertruyden JP, van Doren W, Ngamije D, D'Alessandro U. Safety and efficacy of dihydroartemisinin/piperaquine (Artekin) for the treatment of uncomplicated Plasmodium falciparum malaria in Rwandan children. Trans. R. Soc. Trop. Med. Hyg. 2006 Dec;100(12):1105-11
41	Karunajeewa-2008	UANQM	AL, DP	19064624	Yes	Karunajeewa HA, Mueller I, Senn M, Lin E, Law I, Gomorrai PS, Oa O, Griffin S, Kotab K, Suano P, Tarongka N, Ura A, Lautu D, Page-Sharp M, Wong R, Salman S, Siba P, Ilett KF, Davis TM. A trial of combination antimalarial therapies in children from Papua New Guinea. N Engl J Med. 2008 Dec 11;359(24):2545-57
42	Laminou-2008*	TRKFC	AL	Unpublished	No	Test d'efficacité de l’association Arthémeter luméfantrine dans le traitement du paludisme non compliqué dans les 3 sites sentinelles de surveillance de Gaya Tessaoua et Agadez commune
43	Laminou-2011*	DAABT	AL, ASAQ	Unpublished	No	Etude comparative randomisee, a double bras aveugle, de l'efficacite therapeutique et d'innocuite de l'artemether-lumefantrine et de l'artesunate-amodiaquine au niveau de site sentinelle de Gaya-Niger
44	Lefèvre-2001	GHNKU	AL	11463111	Yes	LefÃ¨vre G, Looareesuwan S, Treeprasertsuk S, Krudsood S, Silachamroon U, Gathmann I, Mull R, Bakshi R. A clinical and pharmacokinetic trial of six doses of artemether-lumefantrine for multidrug-resistant Plasmodium falciparum malaria in Thailand. Am. J. Trop. Med. Hyg. 2001 May-Jun;64(5-6):247-56
45	Martensson-2005	ZYBXE	AL	16163624	Yes	MÃ¥rtensson A, StrÃ¶mberg J, Sisowath C, Msellem MI, Gil JP, Montgomery SM, Olliaro P, Ali AS, BjÃ¶rkman A. Efficacy of artesunate plus amodiaquine versus that of artemether-lumefantrine for the treatment of uncomplicated childhood Plasmodium falciparum malaria in Zanzibar, Tanzania. Clin. Infect. Dis. 2005 Oct 15;41(8):1079-86
46	Martensson-2007	SYFQT	AL	17230421	Yes	Martensson A, Ngasala B, Ursing J, Isabel Veiga M, Wiklund L, Membi C, Montgomery SM, Premji Z, Farnert A, Bjorkman A. Influence of consecutive-day blood sampling on polymerase chain reaction-adjusted parasitological cure rates in an antimalarial-drug trial conducted in Tanzania. J. Infect. Dis. 2007 Feb 15;195(4):597-601
47	Mayxay-2004	HKNHR	AL	15486837	Yes	Mayxay M, Khanthavong M, LindegÃ¥rdh N, Keola S, Barends M, Pongvongsa T, Yapom R, Annerberg A, Phompida S, Phetsouvanh R, White NJ, Newton PN. Randomized comparison of chloroquine plus sulfadoxine-pyrimethamine versus artesunate plus mefloquine versus artemether-lumefantrine in the treatment of uncomplicated falciparum malaria in the Lao People's Democratic Republic. Clin Infect Dis. 2004 Oct 15…
48	Mayxay-2008	MTZZP	DP	16903879	Yes	Mayxay M, Thongpraseuth V, Khanthavong M, LindegÃ¥rdh N, Barends M, Keola S, Pongvongsa T, Phompida S, Phetsouvanh R, Stepniewska K, White NJ, Newton PN. An open, randomized comparison of artesunate plus mefloquine vs. dihydroartemisinin-piperaquine for the treatment of uncomplicated Plasmodium falciparum malaria in the Lao People's Democratic Republic (Laos). Trop Med Int Health. 2006 Aug;11(8):…
49	Mayxay-2012	MPYTS	AL	22681769	Yes	Mayxay M, Khanthavong M, Chanthongthip O, Imwong M, Pongvongsa T, Hongvanthong B, Phompida S, Vanisaveth V, White NJ, Newton PN. Efficacy of artemether-lumefantrine, the nationally-recommended artemisinin combination for the treatment of uncomplicated falciparum malaria, in southern Laos.
50	Menan-2011	AJXCU	AL, DP	21740570	Yes	Menan H, Faye O, Same-Ekobo A, Oga AS, Faye B, Kiki Barro CP, Kuete T, N'diaye JL, Vicky AM, Tine R, Yavo W, Kane D, Kassi KF, Kone M. Comparative study of the efficacy and tolerability of dihydroartemisinin-piperaquine-trimethoprim versus artemether-lumefantrine in the treatment of uncomplicated Plasmodium falciparum malaria in Cameroon, Ivory Coast and Senegal. Malar J. 2011 Jul 8;10:185.
51	Menan-2012*	NJUCK	AL, ASAQ	Unpublished	No	2012-Côte d’Ivoire-Multisite
52	Mens-2008	KZBZT	AL, DP	19017387	Yes	Mens PF, Sawa P, van Amsterdam SM, Versteeg I, Omar SA, Schallig HD, Kager PA. A randomized trial to monitor the efficacy and effectiveness by QT-NASBA of artemether-lumefantrine versus dihydroartemisinin-piperaquine for treatment and transmission control of uncomplicated Plasmodium falciparum malaria in western Kenya. Malar. J. 2008;7:237
53	Mutabingwa-2005	AKABP	AL	15850631	Yes	Mutabingwa TK, Anthony D, Heller A, Hallett R, Ahmed J, Drakeley C, Greenwood BM, Whitty CJ. Amodiaquine alone, amodiaquine+sulfadoxine-pyrimethamine, amodiaquine+artesunate, and artemether-lumefantrine for outpatient treatment of malaria in Tanzanian children: a four-arm randomised effectiveness trial. Lancet 2005 Apr 23-29;365(9469):1474-80
54	Ndiaye-2009	TYKSC	AL, ASAQ	19505304	Yes	Ndiaye JL, Randrianarivelojosia M, Sagara I, Brasseur P, Ndiaye I, Faye B, Randrianasolo L, Ratsimbasoa A, Forlemu D, Moor VA, Traore A, Dicko Y, Dara N, Lameyre V, Diallo M, Djimde A, Same-Ekobo A, Gaye O. Randomized, multicentre assessment of the efficacy and safety of ASAQ--a fixed-dose artesunate-amodiaquine combination therapy in the treatment of uncomplicated Plasmodium falciparum malaria. …
55	Ndiaye-2011	REAJS	AL, ASAQ	21838909	Yes	Ndiaye JL, Faye B, Gueye A, Tine R, Ndiaye D, Tchania C, Ndiaye I, Barry A, CissÃ© B, Lameyre V, Gaye O. Repeated treatment of recurrent uncomplicated Plasmodium falciparum malaria in Senegal with fixed-dose artesunate plus amodiaquine versus fixed-dose artemether plus lumefantrine: a randomized, open-label trial. Malar. J. 2011;10:237
56	Ngasala-2011a	GZQDA	AL	21427394	Yes	Ngasala BE, Malmberg M, Carlsson AM, Ferreira PE, Petzold MG, Blessborn D, Bergqvist Y, Gil JP, Premji Z, BjÃ¶rkman A, MÃ¥rtensson A. Efficacy and effectiveness of artemether-lumefantrine after initial and repeated treatment in children <5 years of age with acute uncomplicated Plasmodium falciparum malaria in rural Tanzania: a randomized trial. Clin Infect Dis. 2011 Apr 1;52(7):873-82
57	Ngasala-2011b	XXFCZ	AL	21410954	Yes	Ngasala BE, Malmberg M, Carlsson AM, Ferreira PE, Petzold MG, Blessborn D, Bergqvist Y, Gil JP, Premji Z, MÃ¥rtensson A. Effectiveness of artemether-lumefantrine provided by community health workers in under-five children with uncomplicated malaria in rural Tanzania: an open label prospective study. Malar J. 2011 Mar 16;10:64
58	Nikiema-2010*	JXZNZ	AL, ASAQ	Unpublished	No	Evolution of therapeutic efficacies of artemisinin-based combination therapies (ASAQ and AL) for treatment of uncomplicated falciparum malaria in Burkina Faso during five years of adoption as first-line treatments
59	Offianan-2011	SATNJ	AL, ASAQ	Not indexed	Yes	Offianan AT, Assi SB, Coulibaly A, N'guessan LT, Ako AA, Kadjo FK, San MK, Penali LK. Assessment of the efficacy of first-line antimalarial drugs after 5 years of deployment by the National Malaria Control Programme in Côte d'Ivoire.Open Access Journal of Clinical Trials.November 2011 Volume 2011:3 Pages 67—76.
60	Piola-2005	CCEPC	AL	15850630	Yes	Piola P, Fogg C, Bajunirwe F, Biraro S, Grandesso F, Ruzagira E, Babigumira J, Kigozi I, Kiguli J, Kyomuhendo J, Ferradini L, Taylor W, Checchi F, Guthmann JP. Supervised versus unsupervised intake of six-dose artemether-lumefantrine for treatment of acute, uncomplicated Plasmodium falciparum malaria in Mbarara, Uganda: a randomised trial. Lancet. 2005 Apr 23-29;365(9469):1467-73
61	Plucinski-2015	GARJK	AL, DP	25367912	Yes	Plucinski MM, Talundzic E, Morton L, Dimbu PR, Macaia AP, Fortes F, Goldman I, Lucchi N, Stennies G, MacArthur JR, Udhayakumar V. Efficacy of artemether-lumefantrine and dihydroartemisinin-piperaquine for treatment of uncomplicated malaria in children in Zaire and UÃ­ge Provinces, Angola. Antimicrob. Agents Chemother. 2015 Jan;59(1):437-43
62	Premji-2009	MEFSC	AL	19690618	Yes	Premji Z, Umeh RE, Owusu-Agyei S, Esamai F, Ezedinachi EU, Oguche S, Borrmann S, Sowunmi A, Duparc S, Kirby PL, Pamba A, Kellam L, GuiguemdÃ© R, Greenwood B, Ward SA, Winstanley PA. Chlorproguanil-dapsone-artesunate versus artemether-lumefantrine: a randomized, double-blind phase III trial in African children and adolescents with uncomplicated Plasmodium falciparum malaria. PLoS ONE 2009;4(8):e66…
63	Price-2006	YPRHD	AL	16652314	Yes	Price RN, Uhlemann AC, van Vugt M, Brockman A, Hutagalung R, Nair S, Nash D, Singhasivanon P, Anderson TJ, Krishna S, White NJ, Nosten F. Molecular and pharmacological determinants of the therapeutic response to artemether-lumefantrine in multidrug-resistant Plasmodium falciparum malaria. Clin Infect Dis. 2006 Jun 1;42(11):1570-7
64	Sagara-2008	NBSAE	AL	18981499	Yes	Sagara I, Diallo A, Kone M, Coulibaly M, Diawara SI, Guindo O, Maiga H, Niambele MB, Sissoko M, Dicko A, Djimde A, Doumbo OK. A randomized trial of artesunate-mefloquine versus artemether-lumefantrine for treatment of uncomplicated Plasmodium falciparum malaria in Mali. Am. J. Trop. Med. Hyg. 2008 Nov;79(5):655-61
65	Sagara-2012	EGYMA	AL	22764291	Yes	Sagara I, Fofana B, Gaudart J, Sidibe B, Togo A, Toure S, Sanogo K, Dembele D, Dicko A, Giorgi R, Doumbo OK, Djimde AA. Repeated artemisinin-based combination therapies in a malaria hyperendemic area of Mali: efficacy, safety, and public health impact. Am. J. Trop. Med. Hyg. 2012 Jul;87(1):50-6
66	Sawa-2013	DAXCM	AL, DP	23468056	Yes	Sawa P, Shekalaghe SA, Drakeley CJ, Sutherland CJ, Mweresa CK, Baidjoe AY, Manjurano A, Kavishe RA, Beshir KB, Yussuf RU, Omar SA, Hermsen CC, Okell L, Schallig HD, Sauerwein RW, Hallett RL, Bousema T. Malaria transmission after artemether-lumefantrine and dihydroartemisinin-piperaquine: a randomized trial. J. Infect. Dis. 2013 Jun 1;207(11):1637-45
67	Schramm-2013	UBTXH	AL, ASAQ	23866774	Yes	Schramm B, Valeh P, Baudin E, Mazinda CS, Smith R, Pinoges L, Dhorda M, Boum Y, Sundaygar T, Zolia YM, Jones JJ, Comte E, HouzÃ© P, Jullien V, Carn G, Kiechel JR, Ashley EA, GuÃ©rin PJ. Efficacy of artesunate-amodiaquine and artemether-lumefantrine fixed-dose combinations for the treatment of uncomplicated Plasmodium falciparum malaria among children aged six to 59 months in Nimba County, Liberia…
68	Sinou-2009	ZUABH	ASAQ	20166428	Yes	Sinou V, Malaika LT, Taudon N, Lwango R, Alegre SS, Bertaux L, Sugnaux F, Parzy D, Benakis A. Pharmacokinetics and pharmacodynamics of a new ACT formulation: Artesunate/Amodiaquine (TRIMALACT) following oral administration in African malaria patients. Eur J Drug Metab Pharmacokinet 2009 Jul-Sep;34(3-4):133-42
69	Sirima-2009	KJGJT	ASAQ	19291301	Yes	Sirima SB, Tiono AB, GansanÃ© A, Diarra A, OuÃ©draogo A, KonatÃ© AT, Kiechel JR, Morgan CC, Olliaro PL, Taylor WR. The efficacy and safety of a new fixed-dose combination of amodiaquine and artesunate in young African children with acute uncomplicated Plasmodium falciparum. Malar. J. 2009;8:48
70	Sirima-2015*	RMRNH	AL, ASMQ	Unpublished	No	Sodiomon B Sirima, Bernhards Ogutu, John P A Lusingu, Ali Mtoro, Zakayo Mrango, Alphonse Ouedraogo, Jean Baptiste Yaro, Kevin Omondi Onyango, Samwel Gesase, Ernest Mnkande, James Samwel Ngocho, Isabelle Ackermann, François Aubin, Joelle Vanraes, Nathalie Strub, Gwenaelle Carn. Comparison of artesunate-mefloquine and artemether-lumefantrine fixed-dose combinations in Sub-Saharan African children u…
71	Smithuis-2006	KRBXE	DP	16798391	Yes	Smithuis F, Kyaw MK, Phe O, Aye KZ, Htet L, Barends M, Lindegardh N, Singtoroj T, Ashley E, Lwin S, Stepniewska K, White NJ. Efficacy and effectiveness of dihydroartemisinin-piperaquine versus artesunate-mefloquine in falciparum malaria: an open-label randomised comparison. Lancet. 2006 Jun 24;367(9528):2075-85
72	Smithuis-2010	CDCMJ	AL, ASAQ, ASMQ, DP	20832366	Yes	Smithuis F, Kyaw MK, Phe O, Win T, Aung PP, Oo AP, Naing AL, Nyo MY, Myint NZ, Imwong M, Ashley E, Lee SJ, White NJ. Effectiveness of five artemisinin combination regimens with or without primaquine in uncomplicated falciparum malaria: an open-label randomised trial. Lancet Infect Dis. 2010 Oct;10(10):673-81. Epub 2010 Sep 9
73	Sutanto-2013	QZMAG	DP	23175563	Yes	Sutanto I, Suprijanto S, Kosasih A, Dahlan MS, Syafruddin D, Kusriastuti R, Hawley WA, Lobo NF, Ter Kuile FO. The effect of primaquine on gametocyte development and clearance in the treatment of uncomplicated falciparum malaria with dihydroartemisinin-piperaquine in South sumatra, Western indonesia: an open-label, randomized, controlled trial. Clin. Infect. Dis. 2013 Mar;56(5):685-93
74	Sylla-2013	YGNQS	AL, ASAQ,DP	24354627	Yes	Sylla K, Abiola A, Tine RC, Faye B, Sow D, Ndiaye JL, Ndiaye M, Lo AC, Folly K, Ndiaye LA, Gaye O. Monitoring the efficacy and safety of three artemisinin based-combinations therapies in Senegal: results from two years surveillance. BMC Infect. Dis. 2013;13:598
75	Tarning-2009	DFUZB	DP	22258469	Yes	Tarning J, Zongo I, SomÃ© FA, Rouamba N, Parikh S, Rosenthal PJ, Hanpithakpong W, Jongrak N, Day NP, White NJ, Nosten F, Ouedraogo JB, Lindegardh N. Population pharmacokinetics and pharmacodynamics of piperaquine in children with uncomplicated falciparum malaria. Clin. Pharmacol. Ther. 2012 Mar;91(3):497-505
76	Temu-2010*	HJNDX	ASAQ	Unpublished	No	Monitoring Therapeutic Efficacy of Artesunate-Amodiaquine FDC for treatment of uncomplicated falciparum malaria in Liberia
77	Thanh-2009	CRAXS	DP	19320869	Yes	Thanh NX, Trung TN, Phong NC, Thien NX, Dai B, Shanks GD, Chavchich M, Edstein MD. Open label randomized comparison of dihydroartemisinin-piperaquine and artesunate-amodiaquine for the treatment of uncomplicated Plasmodium falciparum malaria in central Vietnam. Trop. Med. Int. Health 2009 May;14(5):504-11
78	The 4ABC Study Group-2011	GPXJK	AL, ASAQ, DP	22087077	Yes	The Four Artemisinin-Based Combinations (4ABC) Study Group. A Head-to-Head Comparison of Four Artemisinin-Based Combinations for Treating Uncomplicated Malaria in African Children: A Randomized Trial. PLoS Med. 2011 Nov;8(11):e1001119
79	Tine-2012	BQSYZ	AL	23234606	Yes	Tine RC, Faye B, Sylla K, Ndiaye JL, Ndiaye M, Sow D, Lo AC, Abiola A, Ba MC, Gaye O. Efficacy and tolerability of a new formulation of artesunate-mefloquine for the treatment of uncomplicated malaria in adult in Senegal: open randomized trial. Malar. J. 2012;11:416
80	Toure-2009	RSBPS	AL	19575797	Yes	Toure OA, Penali LK, Yapi JD, Ako BA, Toure W, Djerea K, Gomez GO, Makaila O. A comparative, randomized clinical trial of artemisinin/naphtoquine twice daily one day versus artemether/lumefantrine six doses regimen in children and adults with uncomplicated falciparum malaria in CÃ´te d'Ivoire. Malar J. 2009 Jul 3;8:148
81	Tran-2012	ATMFH	DP	23101492	Yes	Tran TH, Nguyen TT, Nguyen HP, Boni MF, Ngo VT, Nguyen TN, Le HT, Cao QT, Pham VT, Phung DT, Le TL, Le TD, Merson L, Dolecek C, Stepniewska K, Ringwald P, White NJ, Farrar J, Wolbers M. In vivo susceptibility of Plasmodium falciparum to artesunate in Binh Phuoc Province, Vietnam. Malar. J. 2012;11:355
82	Ursing-2011	SXGQP	AL	21148503	Yes	Ursing J, Kofoed PE, Rodrigues A, Blessborn D, Thoft-Nielsen R, BjÃ¶rkman A, Rombo L. Similar efficacy and tolerability of double-dose chloroquine and artemether-lumefantrine for treatment of Plasmodium falciparum infection in Guinea-Bissau: a randomized trial. J. Infect. Dis. 2011 Jan 1;203(1):109-16
83	Valecha-2009	FEGFG	AL	19454000	Yes	Valecha N, Srivastava P, Mohanty SS, Mittra P, Sharma SK, Tyagi PK, Pradhan K, Dev V, Singh R, Dash AP, Sharma YD. Therapeutic efficacy of artemether-lumefantrine in uncomplicated falciparum malaria in India. Malar. J. 2009;8:107
84	Valecha-2010	QXJGK	DP	20689583	Yes	Valecha N, Phyo AP, Mayxay M, Newton PN, Krudsood S, Keomany S, Khanthavong M, Pongvongsa T, Ruangveerayuth R, Uthaisil C, Ubben D, Duparc S, Bacchieri A, Corsi M, Rao BH, Bhattacharya PC, Dubhashi N, Ghosh SK, Dev V, Kumar A, Pukrittayakamee S, Pukittayakamee S. An open-label, randomised study of dihydroartemisinin-piperaquine versus artesunate-mefloquine for falciparum malaria in Asia. PLoS ONE…
85	Van den Broek-2005	GTEFH	AL	16095643	Yes	Van den Broek IV, Maung UA, Peters A, Liem L, Kamal M, Rahman M, Rahman MR, Bangali AM, Das S, Barends M, Faiz AM. Efficacy of chloroquine + sulfadoxine--pyrimethamine, mefloquine + artesunate and artemether + lumefantrine combination therapies to treat Plasmodium falciparum malaria in the Chittagong Hill Tracts, Bangladesh. Trans R Soc Trop Med Hyg. 2005 Oct;99(10):727-35
86	van den Broek-2006	PKGFP	AL	17125496	Yes	van den Broek I, Kitz C, Al Attas S, Libama F, Balasegaram M, Guthmann JP. Efficacy of three artemisinin combination therapies for the treatment of uncomplicated Plasmodium falciparum malaria in the Republic of Congo. Malar. J. 2006;5:113
87	Vugt-1999	EFTTU	AL	10403324	Yes	Vugt MV, Wilairatana P, Gemperli B, Gathmann I, Phaipun L, Brockman A, Luxemburger C, White NJ, Nosten F, Looareesuwan S. Efficacy of six doses of artemether-lumefantrine (benflumetol) in multidrug-resistant Plasmodium falciparum malaria. Am. J. Trop. Med. Hyg. 1999 Jun;60(6):936-42
88	Yavo-2011	XEDNN	AL, DP	21774826	Yes	Yavo W, Faye B, Kuete T, Djohan V, Oga SA, Kassi RR, Diatta M, Ama MV, Tine R, Ndiaye JL, Evi JB, Same-Ekobo A, Faye O, Koné M.Multicentric assessment of the efficacy and tolerability of dihydroartemisinin-piperaquine compared to artemether-lumefantrine in the treatment of uncomplicated Plasmodium falciparum malaria in sub-Saharan Africa.Malar J. 2011 Jul 20;10:198.
89	Yeka-2008	MCZHT	AL, DP	18545692	Yes	Yeka A, Dorsey G, Kamya MR, Talisuna A, Lugemwa M, Rwakimari JB, Staedke SG, Rosenthal PJ, Wabwire-Mangen F, Bukirwa H. Artemether-lumefantrine versus dihydroartemisinin-piperaquine for treating uncomplicated malaria: a randomized trial to guide policy in Uganda. PLoS One. 2008 Jun 11;3(6):e2390
90	Yeka-2014	SBCEE	AL, ASAQ	25436614	Yes	Yeka A, Lameyre V, Afizi K, Fredrick M, Lukwago R, Kamya MR, Talisuna AO. Efficacy and Safety of Fixed-Dose Artesunate-Amodiaquine vs. Artemether-Lumefantrine for Repeated Treatment of Uncomplicated Malaria in Ugandan Children. PLoS ONE 2014;9(12):e113311
91	Zongo-2007a	DJYCQ	AL	17292769	Yes	Zongo I, Dorsey G, Rouamba N, Tinto H, Dokomajilar C, Guiguemde RT, Rosenthal PJ, Ouedraogo JB. Artemether-lumefantrine versus amodiaquine plus sulfadoxine-pyrimethamine for uncomplicated falciparum malaria in Burkina Faso: a randomised non-inferiority trial. Lancet 2007 Feb 10;369(9560):491-8
92	Zongo-2007b	SUEGP	AL, DP	17990228	Yes	Zongo I, Dorsey G, Rouamba N, Dokomajilar C, SÃ©rÃ© Y, Rosenthal PJ, OuÃ©draogo JB. Randomized comparison of amodiaquine plus sulfadoxine-pyrimethamine, artemether-lumefantrine, and dihydroartemisinin-piperaquine for the treatment of uncomplicated Plasmodium falciparum malaria in Burkina Faso. Clin. Infect. Dis. 2007 Dec 1;45(11):1453-61

## Sheet: Authors list and affiliation
Author List	Initial	Last Name	Name	Email	Email 2	Affliation1	Affliation 2	Affliation 3
1	PDa	Dahal	Prabin	prabin.dahal@wwarn.org		World Wide Antimalarial Resistance Network (WWARN), Oxford, UK	Centre for Tropical Medicine, Nuffield Department of Clinical Medicine, University of Oxford, Oxford, UK
2	JAS	Simpson	Julie Anne	julieas@unimelb.edu.au		Centre for Epidemiology and Biostatistics, Melbourne School of Population and Global Health, University of Melbourne, Melbourne, VIC, Australia
3	SA	Abdulla	Salim	sabdulla@ihi.or.tz	salim.abdulla@gmail.com	Ifakara Health Institute, Dar es Salaam, Tanzania
4	JA	Achan	Jane	achanj@yahoo.co.uk	jachan@mrc.gm	Medical Research Council Unit, Gambia.
5	IA	Adam	Ishag	ishagadam@hotmail.com		Faculty of Medicine, University of Khartoum, Khartoum, Sudan
6	AA	Agarwal	Aarti	aartiagarwal@hotmail.com		Malaria Branch, Division of Parasitic Diseases and Malaria, Centers for Disease Control and Prevention, Atlanta, GA, USA
7	RA	Allan	Richard	richard@mentor-initiative.net		The Mentor Initiative
8	ARA	Anvikar	Anupkumar R	anvikar@gmail.com		National Institute of Malaria Research, Sector 8, Dwarka, New Delhi 110077, India.
9	EA	Arinaitwe	Emmanuel	earinaitwe@idrc-uganda.org	emmy3md@yahoo.com	Infectious Diseases Research Collaboration, Kampala, Uganda
10	EAA	Ashley	Elizabeth A	liz@tropmedres.ac		Myanmar Oxford Clinical Research Unit, Myanmar	Centre for Tropical Medicine, Nuffield Department of Clinical Medicine, University of Oxford, Oxford, UK
11	GRA	Awab	Ghulam Rahim	awabgr@yahoo.com		Faculty of Tropical Medicine, Mahidol University, Bangkok, Thailand	Ministry of Public Health, Islamic Republic of Afghanistan, Kabul, Afghanistan
12	QB	Bassat	Quique	quique.bassat@isglobal.org		Centro de Investigação em Saúde de Manhiça (CISM), Maputo, Mozambique	ISGlobal, Hospital Clínic - Universitat de Barcelona, Barcelona, Spain	ICREA, Pg. Lluís Companys 23, 08010 Barcelona, Spain
13	AB	Björkman	Anders	anders.bjorkman@ki.se		Depatment Microbiology,Tumour and Cell Biology, Karolinska institutet, Stockholm Sweden
14	FB	Bompart	Francois	francois.bompart@sanofi.com		Sanofi Access to Medicines, Gentilly, France
15	SB	Borrmann	Steffen	steffen.borrmann@me.com		Kenya Medical Research Institute/Wellcome Trust Research Programme, Kilifi, Kenya	Heidelberg University School of Medicine, Dept. of Infectious Diseases, Heidelberg, Germany
16	TJB	Bousema	Teun	Teun.Bousema@radboudumc.nl		Radboud Institute for Health Sciences, Radboudumc Nijmegen, the Netherlands	Department of Medical Microbiology, Radboud University Nijmegen Medical Centre, Njimegen, the Netherlands
17	IB	Broek	Ingrid	ingrid.van.den.broek@rivm.nl		Epidemioloog Epidemiologie en Surveillance, RIVM - Centrum Infectieziektebestrijding, Bilthoven
18	HB	Bukirwa	Hasifa	hbukirwa@hotmail.com		African Field Epidemiology Network, Kampala, Uganda
19	VIC	Carrara	Verena I	verena@shoklo-unit.com		Shoklo Malaria Research Unit, Mae Sot, Thailand	Mahidol Oxford University Research Unit, Bangkok, Thailand
20	MCor	Corsi	Marco	artemisinin@gmail.com		Private consultancy for Drug Development in Tropical Diseases, formerly Sigma Tau SpA Industrie Farmaceutiche Riunite, Pomezia (Rome) Italy
21	MCot	Cot	Michel	Michel.Cot@ird.fr		MERIT, IRD, Université Paris 5, Sorbonne Paris Cité, Paris, 75006, France
22	UD	D'Alessandro	Umberto	udalessandro@mrc.gm		Medical Research Council Unit, Fajara, The Gambia	London School of Hygiene and Tropical Medicine, London, UK
23	TMED	Davis	Timothy ME	tim.davis@uwa.edu.au	tdavis@cyllene.uwa.edu.au	School of Medicine and Pharmacology, University of Western Australia,Crawley, WA, Australia
24	MdW	de Wit	Marit	Marit.DE.WIT@amsterdam.msf.org		Médecins Sans Frontières-Operational Centre Amsterdam
25	PDe	Deloron	Philippe	philippe.deloron@ird.fr		MERIT, IRD, Université Paris 5, Sorbonne Paris Cité, Paris, 75006, France
26	MD	Desai	Meghna	mud8@cdc.gov		Malaria Branch, Division of Parasitic Diseases and Malaria, Centers for Disease Control and Prevention, Atlanta, GA, USA
27	PRD	Dimbu	Pedro Rafael	rafaeldimbu1@gmail.com		National Malaria Control Program, Luanda, Angola
28	DD	Djalle	Djibrine	djibrinedjalle@gmail.com	dj_djibrine@yahoo.fr	Institut Pasteur de Bangui, BP 923 Bangui, Central African Republic
29	AD	Djimde	Abdoulaye	adjimde@icermali.org		Malaria Research and Training Center, Department of Epidemiology of Parasitic Diseases, Faculty of Pharmacy, University of Science, Techniques and Technologies of Bamako, Bamako, Mali
30	GD	Dorsey	Grant	gdorsey@medsfgh.ucsf.edu		Department of Medicine, University of California San Francisco, San Francisco, USA
31	OKD	Doumbo	Ogobara K	okd@icermali.org		Malaria Research and Training Center, Department of Epidemiology of Parasitic Diseases, Faculty of Medicine and Odonto-Stomatology, University of Science, Techniques and Technologies of Bamako, Bamako, Mali
32	CJD	Drakeley	Chris J	chris.drakeley@lshtm.ac.uk		Department of Infection and Immunity, London School of Hygiene and Tropical Medicine, London, UK
33	SD	Duparc	Stephan	duparcs@mmv.org		Medicines for Malaria Venture, Geneva, Switzerland
34	MDE	Edstein	Michael D	Mike.Edstein@defence.gov.au		Australian Army Malaria Institute, Brisbane, Qld, Australia
35	EE	Espie	Emmanuelle	emmanuelle.espie@gmail.com	emmanuelle.v.espie@gsk.com	GSK Vaccines, R&D center, Clinical and Epidemiology department (avenue Fleming 20, 1300 Wavre).	Formerly: Epicentre, 8, rue Saint Sabin, 75011, Paris, France
36	AF	Faiz	Abul	drmafaiz@gmail.com		Malaria Research Group, Chittagong, Bangladesh	Dev Care Foundation, Dhaka, Bangladesh
37	CF	Falade	Catherine	lillyfunke@yahoo.com		Department of Pharmacology & Therapeutics,College of Medicine, University of Ibadan,Ibadan, Nigeria.
38	CIF	Fanello	Caterina	caterina.fanello@ndm.ox.ac.uk		Centre for Global Health, Nuffield Departement of Medicine, University of Oxford, UK
39	JFF	Faucher	Jean-Francois	caterina.fanello@ndm.ox.ac.uk		Institut de Recherche pour le Developpement (IRD), Mother and Child Health in the Tropics Research Unit	Department of Infectious Diseases, Besancon University Medical Center, Besancon
40	BF	Faye	Babacar	bfaye67@yahoo.fr		Department of Medical Parasitology, Medical Faculty, Université Cheikh Anta Diop, Dakar, Senegal
41	FdJF	Fortes	Filomeno de Jesus	filomenofortes@gmail.com		National Malaria Control Program, Luanda, Angola
42	NBG	Gadalla	Nahla B	nahlagadalla@gmail.com	director@sama-sd.org	Sudanese American Medical Association, Fairfax, VA, US
43	OG	Gaye	Oumar	ogaye@refer.sn		Department of Medical Parasitology, Medical Faculty, Université Cheikh Anta Diop, Dakar, Senegal
44	JPG	Gil	J. Pedro	Jose.pedro.gil@ki.se		Drug Resistance Unit, Division of Pharmacogenetics, Department of Physiology and Pharmacology, Karolinska Institutet, Stockholm, Sweden.	Center for Biodiversity, Functional and Integrative Genomics, Faculdade de Ciências, Universidade de Lisboa, Portugal.
45	BG	Greenwood	Brian	brian.greenwood@lshtm.ac.uk		Faculty of Infectious and Tropical Diseases, London School of Hygiene and Tropical Medicine, London, UK
46	AG	Grivoyannis	Anastasia	grivoyannis@jhmi.edu		The Johns Hopkins Hospital, Baltimore, Maryland, USA
47	KH	Hamed	Kamal	kamalhamed1@aol.com	kamal.hamed@basilea.com	Basilea Pharmaceutica International Ltd., Basel, Switzerland	Formerly Novartis Pharmaceuticals Corporation, East Hanover, NJ, USA
48	TTH	Hien	Tran Tinh	hientt@oucru.org		Oxford University Clinical Research Unit (OUCRU), Centre for Tropical Medicine, Wellcome Trust Major Overseas Program (MOP)
49	DH	Hughes	David	david.hughes@novartis.com		Novartis International AG, Basel, Switzerland
50	GH	Humphreys	Georgina	G.Humphreys@wellcome.ac.uk		Wellcome Trust, London, UK	Formerly: World Wide Antimalarial Resistance Network (WWARN), Oxford, UK
51	JH	Hwang	Jimee	gdq1@cdc.gov	jhwang@cdc.gov	US President’s Malaria Initiative, Malaria Branch, Division of Parasitic Diseases and Malaria, US Centers for Disease Control and Prevention, Atlanta, GA, USA	Global Health Group, University of California San Francisco, San Francisco, USA
52	IML	Ibrahim	Maman Laminou	lamine@cermes.org		Centre de Recherche Médiacle et Saniataire (CERMES), Niamey-Niger
53	BJ	Janssens	Bart	Bart.JANSSENS@brussels.msf.org		Medecins Sans Frontieres, Phnom Penh, Cambodia
54	VJ	Jullien	Vincent	vincent.jullien@egp.aphp.fr	Vincent.Jullien@univ-nantes.fr	Universite´ Paris Descartes, Assistance Publique-Hoˆpitaux de Paris, Service de Pharmacologie Clinique, Groupe Hospitalier Cochin—Saint-Vincent de Paul, Inserm U663, WWARN, Paris, France
55	EJ	Juma	Elizabeth	jumae@who.int	jumaelizabeth@yahoo.com	Kenya Medical Research Institute, Nairobi, Kenya
56	EK	Kamugisha	Erasmus	erasmuskamugisha@yahoo.com		Weill-Bugando University College of Health Sciences, Mwanza, Tanzania
57	CK	Karema	Corine	ckarema@gmail.com		National Malaria Control Program–TRAC Plus, Ministry of Health, Kigali, Rwanda
58	HAK	Karunajeewa	Harin A	karunajeewa.h@wehi.edu.au	Harin.Karunajeewa@wh.org.au	The Walter and Eliza Hall Institute of Medical Research
59	JRK	Kiechel	Jean R	jean-rene.kiechel@wanadoo.fr		Drugs for Neglected Diseases initiative, Geneva, Switzerland
60	FK	Kironde	Fred	faskironde@gmail.com		Habib Medical School, Islamic University in Uganda, Kampala,Uganda
61	PEK	Kofoed	Poul-Erik	pekofoed@dadlnet.dk	Poul.Erik.Kofoed@rsyd.dk	Bandim Health Project, Indepth Network, Apartado 861, Bissau, Guinea-Bissau	Health Services Research Unit, Lillebaelt Hospital/IRS University of Southern Denmark, Vejle, Denmark	Department of Paediatrics, Kolding Hospital, Kolding, Denmark
62	PGK	Kremsner	Peter G	peter.kremsner@uni-tuebingen.de		Institute of Tropical Medicine, University of Tübingen, Germany	Centre de Recherches Medicales de Lambarene, Gabon
63	VL	Lameyre	Valerie	valerie.lameyre@sanofi.com		Sanofi Access to Medicines, Gentilly, France
64	SJL	Lee	Sue J	sue@tropmedres.ac		Faculty of Tropical Medicine, Mahidol University, Bangkok, Thailand	Centre for Tropical Medicine, Nuffield Department of Clinical Medicine, Churchill Hospital, Oxford, UK
65	KM	Marsh	Kevin	kevin.marsh@ndm.ox.ac.uk		Centre for Tropical Medicine, Nuffield Department of Clinical Medicine, University of Oxford, Oxford, United Kingdom	Kenya Medical Research Institute/Wellcome Trust Research Programme, Kilifi, Kenya
66	AM	Mårtensson	Andreas	andreas.martensson@kbh.uu.se		Department of Women’s and Children’s Health, International Maternal and Child Health (IMCH), Uppsala University, Uppsala, Sweden
67	MM	Mayxay	Mayfong	mayfong@tropmedres.ac		Lao-Oxford-Mahosot Hospital-Wellcome Trust Research Unit, Microbiology Laboratory, Mahosot Hospital, Vientiane, Laos
68	HM	Menan	Hervé	rvmenan@yahoo.fr		Department of Parasitology, Faculty of Pharmacy, University of Cocody, Abidjan, Côte d'Ivoire	Faculty of Postgraduate Studies, University of Health Sciences, Ministry of Health, Vientiane, Laos
69	PM	Mens	Petra	p.f.mens@amc.uva.nl		Medical Microbiology, Parasitology, Academic Medical Centre, Amsterdam, The Netherlands
70	TKM	Mutabingwa	Theonest K	tk.bingwa@yahoo.com		Hubert Kairuki Memorial University, Dar-es-Salaam, Tanzania	Department of Infectious and Tropical Diseases, London School of Hygiene and Tropical Medicine, London, UK
71	JLN	Ndiaye	Jean-Louis	jlndiaye@yahoo.com		Parasitology and Mycology Laboratory, Faculty of Medecine, Université Cheikh Anta Diop, Dakar, Senegal
72	BEN	Ngasala	Billy E	bngasala70@yahoo.co.uk		Department of Parasitology, Muhimbili University of Health and Allied Sciences, Dar es Salaam, Tanzania	Malaria Research, Infectious Disease Unit, Department of Medicine Solna, Karolinska Institutet, Stockholm, Sweden
73	HN	Noedl	Harald	harald.noedl@meduniwien.ac.at		Medical University of Vienna, Vienna
74	FN	Nosten	Francois	francois@tropmedres.ac		Centre for Tropical Medicine and Global Health, Nuffield Department of Medicine Research building, University of Oxford Old Road campus, Oxford, UK	Shoklo Malaria Research Unit, Mahidol-Oxford Tropical Medicine Research Unit, Faculty of Tropical Medicine, Mahidol University, Mae Sot, Thailand.
75	ATO	Offianan	Andre Toure	andre_offianan@yahoo.fr		Malariology department, Institut Pasteur de Côte d'Ivoire, Abidjan, Côte d'Ivoire
76	MO	Oguike	Mary	Mary.Oguike@lshtm.ac.uk		Dept of Immunology & Infection, London School of Hygiene & Tropical Medicine, UK
77	BRO	Ogutu	Bernhards R	bernhards.ogutu@usamru-k.org		Kenya Medical Research Institute/United States Army Medical Research Unit, Kisumu, Kenya
78	PO	Olliaro	Piero	olliarop@who.int		UNICEF/UNDP/World Bank/WHO Special Programme for Research and Training in Tropical Diseases (WHO/TDR), Geneva, Switzerland
79	JBO	Ouedraogo	Jean Bosco	jbouedraogo.irssbobo@fasonet.bf	jbouedraogo@gmail.com	Direction Re´gionale de l’Ouest, Institut de Recherche en Sciences de la Sante´ , Bobo-Dioulasso, Burkina Faso	Non Transmissible disease department, Centre Muraz Bobo-Dioulasso, Bobo-Dioulasso, Burkina Faso
80	PP	Piola	Patrice	ppiola@pasteur-kh.org		Institut Pasteur du Cambodge, Phnom Penh, Cambodia
81	CVP	Plowe	Christopher V	chris.plowe@duke.edu		Duke Global Health Institute, Duke University, Durham, NC, USA
82	MMP	Plucinski	Mateusz M	mplucinski@cdc.gov		US President’s Malaria Initiative, Malaria Branch, Division of Parasitic Diseases and Malaria, US Centers for Disease Control and Prevention, Atlanta, GA, USA	Epidemic Intelligence Service, Centers for Disease Control and Prevention, Atlanta, Georgia, USA
83	OJP	Pratt	Oliver James	Opratt7@gmail.com		National Malaria Control Program, Ministry of Health and Social Welfare, Liberia
84	ZP	Premji	Zulfikarali	premjizulfiqarali@gmail.com		Muhimbili University College of Health Sciences, Dar es Salaam, Tanzania
85	MR	Ramharter	Michael	ramharter@bnitm.de		Department of Tropical Medicine, Bernhard Nocht Institute for Tropical Medicine & I. Department of Medicine University Medical Centre Hamburg-Eppendorf, Hamburg Germany.
86	CR	Rogier	Christophe	christophe.rogier@gmail.com	christophe.rogier@intradef.gouv.fr	French military health service, Central directorate, Division "Expertise and defense health strategy", Paris, France.	Institut de recherche biomédicale des armées (IRBA), Brétigny-Sur-Orge, France.	Unité de recherche sur les maladies infectieuses et tropicales émergentes (URMITE)-UMR 6236, Marseille, France.
87	LR	Rombo	Lars	lars.rombo@gmail.com		Clinical research centre, sormland county council, Uppsala university, Sweden
88	PJR	Rosenthal	Philip J	prosenthal@medsfgh.ucsf.edu		Department of Medicine, University of California San Francisco, San Francisco, USA
89	PS	Sawa	Patrick	psawa@mbita.icipe.org		Human Health Division, International Centre for insect physiology and Ecology, Mbita, Kenya
90	BS	Schramm	Birgit	Birgit.Schramm@epicentre.msf.org		Epicentre, Paris, France
91	CS	Sibley	Carol	carol.sibley@wwarn.org		World Wide Antimalarial Resistance Network (WWARN), Oxford, UK	Department of Genome Sciences, University of Washington, Seattle, USA
92	VS	Sinou	Veronique	veronique.sinou@univ-amu.fr		Aix Marseille Univ, INSERM, SSA, IRBA, MCT, Marseille, France
93	SS	Sirima	Sodiomon	s.sirima.cnlp@fasonet.bf		Groupe de Recherche Action en Santé (GRAS) 06 BP 10248, Ouagadougou 06, Burkina Faso
94	FS	Smithuis	Frank	frank.m.smithuis@gmail.com		Myanmar Oxford Clinical Research Unit	Medical Action Myanmar
95	SGS	Staedke	Sarah G	Sarah.Staedke@lshtm.ac.uk		Department of Clinical Research, London School of Hygiene & Tropical Medicine, London, UK	Infectious Diseases Research Collaboration, Kampala, Uganda
96	ISu	Sutanto	Inge	sutanto.inge@yahoo.com		Department of Parasitology, Faculty of Medicine, University of Indonesia, 6 Salemba Raya, Jakarta 10430, Indonesia
97	AOT	Talisuna	Ambrose Otau	talisunaa@who.int		Regional Office for Africa, World Health Organization, Brazzaville, Congo
98	JT	Tarning	Joel	joel@tropmedres.ac		WorldWide Antimalarial Resistance Network, Oxford, United Kingdom	Mahidol Oxford Tropical Medicine Research Unit, Faculty of Tropical Medicine, Mahidol University, Bangkok, Thailand	Centre for Tropical Medicine and Global Health, Nuffield Department of Medicine, University of Oxford, Oxford, United Kingdom
99	WRJT	Taylor	Walter RJ	Bob@tropmedres.ac		Faculty of Tropical Medicine, Mahidol University, Bangkok, Thailand
100	ET	Temu	Emmanuel	emmanuel.temu@gmail.com		The MENTOR Initiative
101	KLT	Thriemer	Kamala L	Kamala.Ley-Thriemer@menzies.edu.au		Global and Tropical Health Division, Menzies School of Health Research, Charles Darwin University, Darwin, Northern Territory, Australia
102	NTTN	Thuy	Nhien Nguyen	nhienntt@oucru.org		Oxford University Clinical Research Unit (OUCRU), Centre for Tropical Medicine, Wellcome Trust Major Overseas Program (MOP)
103	UV	Udhayakumar	Venkatachalam	vxu0@cdc.gov		Malaria Branch and President’s Malaria Initiative, Division of Parasitic Diseases and Malaria, Center for Global Health, Centers for Disease Control and Prevention, Atlanta,Georgia, USA
104	JU	Ursing	Johan	Johan.Ursing@ki.se	johan.ursing@gmail.com	Department of Microbiology, Tumor and Cell Biology (MTC), C1, Karolinska Institutet	The Department of Infectious Diseases, Danderyds Hospital, Sweden
105	MvH	van Herp	Michel	michel.van.herp@brussels.msf.org		Medecins Sans Frontieres, Operational Centre Brussels, Brussels, Belgium
106	MvV	van Vugt	Michele	M.vanVugt@amc.uva.nl		Division of Infectious Diseases, Center for Tropical Medicine & Travel Medicine, Academic medical Center, University of Amsterdam, The Netherlands
107	CW	Whitty	Christopher	christopher.whitty@lshtm.ac.uk	christopher.whitty@uclh.nhs.uk	Malaria Partnership, Department of Infectious and Tropical Disease, London School of Hygiene and Tropical Medicine
108	YW	William	Yavo	yavowilliam@yahoo.fr		Department of Parasitology, Faculty of Pharmacy, University of Cocody,Abidjan, Côte d’Ivoire
109	CW	Winnips	Cornelis	cornelis.winnips@novartis.com		Novartis International AG, Basel, Switzerland
110	IZ	Zongo	Issaka	zongo_issaka@yahoo.fr		Direction Re´gionale de l’Ouest, Institut de Recherche en Sciences de la Sante´ , Bobo-Dioulasso, Burkina Faso
111	PG	Guerin	Philippe	philippe.guerin@wwarn.org		World Wide Antimalarial Resistance Network (WWARN), Oxford, UK	Centre for Tropical Medicine, Nuffield Department of Clinical Medicine, University of Oxford, Oxford, UK
112	RNP	Price	Ric N	ric.price@wwarn.org		Menzies School of Health Research and Charles Darwin University, Darwin, Australia	Centre for Clinical Vaccinology and Tropical Medicine, Churchill Hospital, Oxford, UK	World Wide Antimalarial Resistance Network (WWARN), Oxford, UK
113	KSt	Stepniewska	Kasia	kasia.stepniewska@wwarn.org		World Wide Antimalarial Resistance Network (WWARN), Oxford, UK	Centre for Tropical Medicine, Nuffield Department of Clinical Medicine, University of Oxford, Oxford, UK

## Sheet: Author's contribution
Author List	Initial	Last Name	Name	Contribution	Primary data (WWARN IDs)
1	PDa	Dahal	Prabin	Study selection, data acquisition, merging, study design, concept, analysis, writing	-
2	JAS	Simpson	Julie Anne	Study design, concept, analysis, writing	-
3	SA	Abdulla	Salim	Primary data	EDPJN
4	JA	Achan	Jane	Primary data	JTXEY
5	IA	Adam	Ishag	Primary data	HMPBZ; PCPRC
6	AA	Agarwal	Aarti	Primary data	FEKFF
7	RA	Allan	Richard	Primary data	HJNDX
8	ARA	Anvikar	Anupkumar R	Primary data	-
9	EA	Arinaitwe	Emmanuel	Primary data	DADPZ
10	EAA	Ashley	Elizabeth A	Primary data	CDCMJ; CUDNY; EPDUY; KRBXE;SFBSG;SZRDK; UBTXH
11	GRA	Awab	Ghulam Rahim	Primary data	DYFKY
12	QB	Bassat	Quique	Primary data	GPXJK; EDPJN; JGGNM
13	AB	Björkman	Anders	Primary data	EDPJN; GZQDA;SXGQP;SYFQT; ZYBXE
14	FB	Bompart	Francois	Primary data	SBCEE
15	SB	Borrmann	Steffen	Primary data	EDPJN; JGGNM; MEFSC; QZJGM
16	TJB	Bousema	Teun	Primary data	DAXCM; UGPAG
17	IB	Broek	Ingrid	Primary data	GTEFH; PKGFP
18	HB	Bukirwa	Hasifa	Primary data	MCZHT; TDFKY; YGTAH
19	VIC	Carrara	Verena I	Primary data	SFBSG
20	MCor	Corsi	Marco	Primary data	JGGNM (SigmaTau); QXJGK
21	MCot	Cot	Michel	Primary data	YYDSM
22	UD	D'Alessandro	Umberto	Primary data	GPXJK; EDBXP; EDPJN; FFNAU; JGGNM; JTXEY
23	TMED	Davis	Timothy ME	Primary data	UANQM
24	MdW	de Wit	Marit	Primary data	CDTEN
25	PDe	Deloron	Philippe	Primary data	YYDSM
26	MD	Desai	Meghna	Primary data	FEKFF
27	PRD	Dimbu	Pedro Rafael	Primary data	GARJK
28	DD	Djalle	Djibrine	Primary data	JFPER
29	AD	Djimde	Abdoulaye	Primary data	EGYMA; NBSAE; RDBXS; TYKSC
30	GD	Dorsey	Grant	Primary data	DADPZ;DBXCT;DJYCQ; JTXEY;MCZHT;SUEGP; TDFKY; YGTAH
31	OKD	Doumbo	Ogobara K	Primary data	EGYMA
32	CJD	Drakeley	Chris J	Primary data	AKABP; DAXCM; UGPAG
33	SD	Duparc	Stephan	Primary data	MEFSC; QXJGK
34	MDE	Edstein	Michael D	Primary data	CRAXS
35	EE	Espie	Emmanuelle	Primary data	QRBRC
36	AF	Faiz	Abul	Primary data	GTEFH
37	CF	Falade	Catherine	Primary data	CXJYT
38	CIF	Fanello	Caterina	Primary data	EDBXP; FFNAU
39	JFF	Faucher	Jean-Francois	Primary data	YYDSM
40	BF	Faye	Babacar	Primary data	AJXCU;BQSYZ; DTDDU; REAJS; RNZFN; TYKSC;XEDNN; XEKED; YGNQS
41	FdJF	Fortes	Filomeno de Jesus	Primary data	GARJK; YRRSK
42	NBG	Gadalla	Nahla B	Primary data	PCPRC
43	OG	Gaye	Oumar	Primary data	BQSYZ;DTDDU; REAJS; RNZFN; TYKSC;XEKED; YGNQS
44	JPG	Gil	J. Pedro	Primary data	ZYBXE;GZQDA
45	BG	Greenwood	Brian	Primary data	AKABP; MEFSC
46	AG	Grivoyannis	Anastasia	Primary data	RDBXS
47	KH	Hamed	Kamal	Primary data	GHNKU, CXJYT, HCEMT
48	TTH	Hien	Tran Tinh	Primary data	ATMFH;ZMNBX
49	DH	Hughes	David	Primary data	-
50	GH	Humphreys	Georgina	Data standardisation	-
51	JH	Hwang	Jimee	Primary data	XTGNB
52	IML	Ibrahim	Maman Laminou	Primary data	DAABT; TRKFC
53	BJ	Janssens	Bart	Primary data	CUDNY
54	VJ	Jullien	Vincent	Primary data	PFJCR
55	EJ	Juma	Elizabeth	Primary data	EDPJN; PFJCR; PUEKP; QXJGM
56	EK	Kamugisha	Erasmus	Primary data	FSFKM
57	CK	Karema	Corine	Primary data	EDBXP
58	HAK	Karunajeewa	Harin A	Primary data	UANQM
59	JRK	Kiechel	Jean R	Primary data	FAJXQ; KJGJT; PFJCR; UBTXH
60	FK	Kironde	Fred	Primary data	FSFKM
61	PEK	Kofoed	Poul-Erik	Primary data	SXGQP
62	PGK	Kremsner	Peter G	Primary data	ADXZX
63	VL	Lameyre	Valerie	Primary data	SBCEE; REAJS; TYKSC
64	SJL	Lee	Sue J	Primary data	CDCMJ;DYFKY
65	KM	Marsh	Kevin	Primary data	QZJGM
66	AM	Mårtensson	Andreas	Primary data	EDPJN; GZQDA;SYFQT;XXFCZ; ZYBXE
67	MM	Mayxay	Mayfong	Primary data	HKNHR; MPYTS; MTZZP; QXJGK
68	HM	Menan	Hervé	Primary data	AJXCU;NJUCK
69	PM	Mens	Petra	Primary data	KZBZT
70	TKM	Mutabingwa	Theonest K	Primary data	AKABP
71	JLN	Ndiaye	Jean-Louis	Primary data	AJXCU;BQSYZ;DTDDU; REAJS; RNZFN; TYKSC; XEDNN;XEKED; YGNQS
72	BEN	Ngasala	Billy E	Primary data	GZQDA;SYFQT; XXFCZ
73	HN	Noedl	Harald	Primary data	KPSGN
74	FN	Nosten	Francois	Primary data	DFUZB; EFTTU; EPDUY;SFBSG;SZRDK; TDFKY; YPRHD
75	ATO	Offianan	Andre Toure	Primary data	RNZFN; RSBPS; SATNJ
76	MO	Oguike	Mary	Primary data	PCPRC
77	BRO	Ogutu	Bernhards R	Primary data	EDPJN; PFJCR; PUEKP
78	PO	Olliaro	Piero	Primary data	KJGJT;SZRDK; ZYBXE
79	JBO	Ouedraogo	Jean Bosco	Primary data	DFUZB;DJYCQ;JXZNZ;SUEGP
80	PP	Piola	Patrice	Primary data	CCEPC; JGGNM
81	CVP	Plowe	Christopher V	Primary data	RDBXS
82	MMP	Plucinski	Mateusz M	Primary data	GARJK
83	OJP	Pratt	Oliver James	Primary data	HJNDX; ZHKTN
84	ZP	Premji	Zulfikarali	Primary data	CXJYT; EDPJN; GZQDA; MEFSC;SYFQT;XXFCZ
85	MR	Ramharter	Michael	Primary data	ADXZX
86	CR	Rogier	Christophe	Primary data	JFPER
87	LR	Rombo	Lars	Primary data	SXGQP
88	PJR	Rosenthal	Philip J	Primary data	DADPZ;DBXCT; DFUZB;DJYCQ; JTXEY;MCZHT;SUEGP; TDFKY; YGTAH
89	PS	Sawa	Patrick	Primary data	DAXCM; KZBZT
90	BS	Schramm	Birgit	Primary data	UBTXH
91	CS	Sibley	Carol	Data acquistion	-
92	VS	Sinou	Veronique	Primary data	ZUABH
93	SS	Sirima	Sodiomon	Primary data	KJGJT
94	FS	Smithuis	Frank	Primary data	CDCMJ; KRBXE
95	SGS	Staedke	Sarah G	Primary data	DBXCT;MCZHT; TDFKY; YGTAH
96	ISu	Sutanto	Inge	Primary data	QZMAG
97	AOT	Talisuna	Ambrose Otau	Primary data	SBCEE; JGGNM; JTXEY;MCZHT; TDFKY; YGTAH
98	JT	Tarning	Joel	Primary data	DFUZB
99	WRJT	Taylor	Walter RJ	Primary data	KJGJT;SZRDK
100	ET	Temu	Emmanuel	Primary data	HJNDX
101	KLT	Thriemer	Kamala L	Primary data	KPSGN
102	NTTN	Thuy	Nhien Nguyen	Primary data	ATMFH; ZMNBX
103	UV	Udhayakumar	Venkatachalam	Primary data	GARJK
104	JU	Ursing	Johan	Primary data	SXGQP;SYFQT
105	MvH	van Herp	Michel	Primary data	CUDNY
106	MvV	van Vugt	Michele	Primary data	EFTTU; SFBSG
107	CW	Whitty	Christopher	Primary data	AKABP
108	YW	William	Yavo	Primary data	AJXCU; XEDNN
109	CW	Winnips	Cornelis	Primary data
110	IZ	Zongo	Issaka	Primary data	DFUZB; DJYCQ;JXZNZ; SUEGP
111	PG	Guerin	Philippe	Primary data, data acquistion, study design, concept, analysis, writing	QRBRC; UBTXH
112	RNP	Price	Ric N	Primary data, data acquistion, study design, concept, analysis, writing	SFBSG; YPRHD
113	KSt	Stepniewska	Kasia	Primary data, data acquistion, study design, concept, analysis, writing	ATMFH; KRBXE;MTZZP; SFBSG;SZRDK
